# Supplementary material for: tert-Butyl 2-(1H-benzimidazol-1-yl)acetate
Source: Acta Crystallogr Sect E Struct Rep Online. 2012 Feb 4;68(Pt 3):o571. doi: 10.1107/S1600536812002814 (PMC3297298; doi:10.1107/S1600536812002814)
Supplement: Supplementary file 1 [file e-68-0o571-sup1.cif]

##############################################################################
#                                                                            #
# This CIF contains the data in a paper accepted for publication in          #
# Acta Crystallographica Section E. It conforms to the requirements of       #
# Notes for Authors for Acta Crystallographica Section E, and has been       #
# peer reviewed under the auspices of the IUCr Commission on Journals.       #
#                                                                            #
# Full details of the Crystallographic Information File format               #
# are given in the paper "The Crystallographic Information File (CIF):       #
# a New Standard Archive File for Crystallography" by S. R. Hall, F. H.      #
# Allen and I. D. Brown [Acta Cryst. (1991), A47, 655-685].                  #
#                                                                            #
# The current version of the core CIF dictionary is obtainable from          #
# ftp://ftp.iucr.org/pub/cif_core.dic.                                       #
#                                                                            #
# Software is freely available for graphical display of the structure(s)     #
# in this CIF. For information consult the CIF software page                 #
# http://www.iucr.org/resources/cif/software.                                #
#                                                                            #
# This file may be used for bona fide research purposes within the           #
# scientific community so long as proper attribution is given to the journal # 
# article from which it was obtained.                                        #
#                                                                            #
##############################################################################
data_I
_audit_creation_method     SHELXL-97
_chemical_name_systematic
;
<i>tert</i>-Butyl 2-(1<i>H</i>-benzimidazol-1-yl)acetate
;
_chemical_name_common     ?
_chemical_formula_moiety     'C13 H16 N2 O2'
_chemical_formula_sum     'C13 H16 N2 O2'
_chemical_formula_iupac     'C13 H16 N2 O2'
_chemical_formula_weight     232.28
_chemical_melting_point     ?
_symmetry_cell_setting     monoclinic
_symmetry_space_group_name_H-M     'C c'
_symmetry_space_group_name_Hall     'C -2yc'
loop_
    _symmetry_equiv_pos_as_xyz
    'x, y, z'
    'x, -y, z+1/2'
    'x+1/2, y+1/2, z'
    'x+1/2, -y+1/2, z+1/2'
_cell_length_a     5.4204(2)
_cell_length_b     11.3319(4)
_cell_length_c     19.8771(7)
_cell_angle_alpha     90.00
_cell_angle_beta     96.609(3)
_cell_angle_gamma     90.00
_cell_volume     1212.81(8)
_cell_formula_units_Z     4
_cell_measurement_reflns_used     1057
_cell_measurement_theta_min     3.60
_cell_measurement_theta_max     26.39
_cell_measurement_temperature     100(2)
_exptl_crystal_description     tablet
_exptl_crystal_colour     colourless
_exptl_crystal_size_max     0.19
_exptl_crystal_size_mid     0.13
_exptl_crystal_size_min     0.04
_exptl_crystal_density_diffrn     1.272
_exptl_crystal_density_meas     ?
_exptl_crystal_density_method     'not measured'
_exptl_crystal_F_000     496
_exptl_absorpt_coefficient_mu     0.087
_exptl_absorpt_correction_type     multi-scan
_exptl_absorpt_process_details     '(SADABS; Sheldrick, 1996)'
_exptl_absorpt_correction_T_min     0.984
_exptl_absorpt_correction_T_max     0.997
_exptl_special_details     ?
_diffrn_ambient_temperature     100(2)
_diffrn_radiation_type     MoK\a
_diffrn_radiation_wavelength     0.71073
_diffrn_radiation_source     'fine-focus sealed tube'
_diffrn_radiation_monochromator     graphite
_diffrn_measurement_device_type     'Bruker APEXII CCD'
_diffrn_measurement_method     '\f and \w scans'
_diffrn_detector_area_resol_mean     ?
_diffrn_reflns_number     3829
_diffrn_reflns_av_R_equivalents     0.0357
_diffrn_reflns_av_sigmaI/netI     0.0393
_diffrn_reflns_theta_min     3.60
_diffrn_reflns_theta_max     26.46
_diffrn_reflns_theta_full     26.46
_diffrn_measured_fraction_theta_max     0.991
_diffrn_measured_fraction_theta_full     0.991
_diffrn_reflns_limit_h_min     -6
_diffrn_reflns_limit_h_max     6
_diffrn_reflns_limit_k_min     -14
_diffrn_reflns_limit_k_max     14
_diffrn_reflns_limit_l_min     -24
_diffrn_reflns_limit_l_max     24
_refine_special_details
;
Refinement of <i>F</i>^2^ against ALL reflections. The weighted <i>R</i>-factor
<i>wR</i> and goodness of fit <i>S</i> are based on <i>F</i>^2^, conventional
<i>R</i>-factors <i>R</i> are based on <i>F</i>, with <i>F</i> set to zero for
negative <i>F</i>^2^. The threshold expression of <i>F</i>^2^ >
\s(<i>F</i>^2^) is used only for calculating <i>R</i>-factors(gt) <i>etc</i>.
and is not relevant to the choice of reflections for refinement.
<i>R</i>-factors based on <i>F</i>^2^ are statistically about twice as large
as those based on <i>F</i>, and <i>R</i>- factors based on ALL data will be
even larger.
;
_reflns_number_total     1244
_reflns_number_gt     1091
_reflns_threshold_expression     I>2\s(I)
_refine_ls_structure_factor_coef     Fsqd
_refine_ls_matrix_type     full
_refine_ls_R_factor_all     0.0426
_refine_ls_R_factor_gt     0.0343
_refine_ls_wR_factor_gt     0.0724
_refine_ls_wR_factor_ref     0.0764
_refine_ls_goodness_of_fit_ref     1.037
_refine_ls_restrained_S_all     1.036
_refine_ls_number_reflns     1244
_refine_ls_number_parameters     157
_refine_ls_number_restraints     2
_refine_ls_hydrogen_treatment     constr
_refine_ls_weighting_scheme     calc
_refine_ls_weighting_details
         'calc w=1/[\s^2^(Fo^2^)+(0.0394P)^2^+0.1800P] where P=(Fo^2^+2Fc^2^)/3'
_atom_sites_solution_hydrogens     geom
_atom_sites_solution_primary     direct
_atom_sites_solution_secondary     difmap
_refine_ls_shift/su_max     0.000
_refine_ls_shift/su_mean     0.000
_refine_diff_density_max     0.166
_refine_diff_density_min     -0.195
_refine_ls_extinction_method     none
_refine_ls_extinction_coef     ?
loop_
    _atom_type_symbol
    _atom_type_description
    _atom_type_scat_dispersion_real
    _atom_type_scat_dispersion_imag
    _atom_type_scat_source
    'C' 'C' 0.0033 0.0016
                         'International Tables Vol C Tables 4.2.6.8 and 6.1.1.4'
    'H' 'H' 0.0000 0.0000
                         'International Tables Vol C Tables 4.2.6.8 and 6.1.1.4'
    'N' 'N' 0.0061 0.0033
                         'International Tables Vol C Tables 4.2.6.8 and 6.1.1.4'
    'O' 'O' 0.0106 0.0060
                         'International Tables Vol C Tables 4.2.6.8 and 6.1.1.4'
_computing_data_collection     'APEX2 (Bruker, 2007)'
_computing_cell_refinement     'APEX2 (Bruker, 2007)'
_computing_data_reduction     'SAINT (Bruker, 2007)'
_computing_structure_solution     'SHELXS97 (Sheldrick, 2008)'
_computing_structure_refinement     'SHELXL97 (Sheldrick, 2008)'
_computing_molecular_graphics     'X-SEED (Barbour, 2001)'
_computing_publication_material
                        'SHELXL97 (Sheldrick, 2008) and publCIF (Westrip, 2010)'
loop_
    _atom_site_type_symbol
    _atom_site_label
    _atom_site_fract_x
    _atom_site_fract_y
    _atom_site_fract_z
    _atom_site_U_iso_or_equiv
    _atom_site_adp_type
    _atom_site_calc_flag
    _atom_site_refinement_flags
    _atom_site_occupancy
    _atom_site_symmetry_multiplicity
    _atom_site_disorder_assembly
    _atom_site_disorder_group
    O O1 0.0330(4) 0.41863(16) 0.04890(10) 0.0302(5) Uani d . 1 1 . .
    O O2 0.2082(3) 0.59850(13) 0.07085(9) 0.0174(4) Uani d . 1 1 . .
    N N1 0.3020(3) 0.38525(17) -0.05825(10) 0.0193(5) Uani d . 1 1 . .
    N N2 0.3571(4) 0.19170(18) -0.07541(12) 0.0243(5) Uani d . 1 1 . .
    C C1 0.4419(5) 0.2870(2) -0.04255(14) 0.0227(6) Uani d . 1 1 . .
    H H1 0.5871 0.2872 -0.0108 0.027 Uiso calc R 1 1 . .
    C C2 0.1057(4) 0.3507(2) -0.10483(12) 0.0183(5) Uani d . 1 1 . .
    C C3 -0.0961(4) 0.4127(2) -0.13641(13) 0.0222(6) Uani d . 1 1 . .
    H H3 -0.1195 0.4943 -0.1282 0.027 Uiso calc R 1 1 . .
    C C4 -0.2609(5) 0.3489(2) -0.18058(14) 0.0250(6) Uani d . 1 1 . .
    H H4 -0.4014 0.3879 -0.2035 0.030 Uiso calc R 1 1 . .
    C C5 -0.2268(5) 0.2281(2) -0.19258(13) 0.0228(6) Uani d . 1 1 . .
    H H5 -0.3446 0.1872 -0.2232 0.027 Uiso calc R 1 1 . .
    C C6 -0.0250(5) 0.1677(2) -0.16060(14) 0.0225(6) Uani d . 1 1 . .
    H H6 -0.0019 0.0862 -0.1690 0.027 Uiso calc R 1 1 . .
    C C7 0.1446(4) 0.2301(2) -0.11554(13) 0.0192(5) Uani d . 1 1 . .
    C C8 0.3234(4) 0.4973(2) -0.02268(13) 0.0183(5) Uani d . 1 1 . .
    H H8A 0.2671 0.5617 -0.0544 0.022 Uiso calc R 1 1 . .
    H H8B 0.4997 0.5119 -0.0056 0.022 Uiso calc R 1 1 . .
    C C9 0.1684(4) 0.4977(2) 0.03638(13) 0.0187(5) Uani d . 1 1 . .
    C C10 0.0928(4) 0.6199(2) 0.13424(13) 0.0200(5) Uani d . 1 1 . .
    C C11 0.1856(5) 0.5282(2) 0.18666(14) 0.0264(6) Uani d . 1 1 . .
    H H11A 0.1199 0.4505 0.1722 0.040 Uiso calc R 1 1 . .
    H H11B 0.1293 0.5487 0.2303 0.040 Uiso calc R 1 1 . .
    H H11C 0.3675 0.5260 0.1914 0.040 Uiso calc R 1 1 . .
    C C12 0.1849(5) 0.7429(2) 0.15475(15) 0.0256(6) Uani d . 1 1 . .
    H H12A 0.3668 0.7432 0.1612 0.038 Uiso calc R 1 1 . .
    H H12B 0.1214 0.7655 0.1971 0.038 Uiso calc R 1 1 . .
    H H12C 0.1257 0.7992 0.1191 0.038 Uiso calc R 1 1 . .
    C C13 -0.1878(5) 0.6198(2) 0.11925(15) 0.0271(6) Uani d . 1 1 . .
    H H13A -0.2380 0.6743 0.0819 0.041 Uiso calc R 1 1 . .
    H H13B -0.2616 0.6451 0.1596 0.041 Uiso calc R 1 1 . .
    H H13C -0.2454 0.5400 0.1065 0.041 Uiso calc R 1 1 . .
loop_
    _atom_site_aniso_label
    _atom_site_aniso_U_11
    _atom_site_aniso_U_22
    _atom_site_aniso_U_33
    _atom_site_aniso_U_12
    _atom_site_aniso_U_13
    _atom_site_aniso_U_23
    O1 0.0402(11) 0.0241(10) 0.0279(11) -0.0125(8) 0.0109(9) -0.0047(9)
    O2 0.0196(9) 0.0158(8) 0.0172(9) 0.0005(7) 0.0035(7) -0.0026(7)
    N1 0.0221(11) 0.0165(10) 0.0191(12) 0.0029(8) 0.0013(9) -0.0011(9)
    N2 0.0288(12) 0.0191(11) 0.0239(12) 0.0041(9) -0.0013(10) -0.0012(10)
    C1 0.0253(14) 0.0225(13) 0.0196(13) 0.0059(11) 0.0001(11) -0.0002(11)
    C2 0.0214(13) 0.0185(12) 0.0153(14) 0.0003(10) 0.0037(10) -0.0018(10)
    C3 0.0249(14) 0.0187(12) 0.0224(14) 0.0045(10) 0.0001(11) -0.0023(11)
    C4 0.0273(14) 0.0250(14) 0.0221(15) 0.0067(11) 0.0008(12) -0.0008(11)
    C5 0.0266(14) 0.0251(14) 0.0163(13) 0.0001(11) -0.0001(11) -0.0051(11)
    C6 0.0317(15) 0.0164(12) 0.0197(14) 0.0010(10) 0.0045(11) -0.0024(10)
    C7 0.0242(14) 0.0186(12) 0.0148(13) 0.0031(10) 0.0022(10) -0.0004(10)
    C8 0.0205(12) 0.0176(12) 0.0167(13) -0.0013(10) 0.0019(10) -0.0030(10)
    C9 0.0210(12) 0.0180(12) 0.0163(13) 0.0017(10) -0.0011(10) 0.0007(10)
    C10 0.0188(13) 0.0264(13) 0.0152(13) -0.0015(10) 0.0036(10) -0.0033(11)
    C11 0.0268(14) 0.0341(14) 0.0180(13) -0.0007(12) 0.0016(11) 0.0008(12)
    C12 0.0255(13) 0.0250(12) 0.0273(15) -0.0010(11) 0.0071(11) -0.0092(12)
    C13 0.0167(13) 0.0394(15) 0.0255(15) -0.0004(11) 0.0031(11) -0.0029(13)
_geom_special_details
;
All e.s.d.'s (except the e.s.d. in the dihedral angle between two l.s. planes)
are estimated using the full covariance matrix. The cell e.s.d.'s are taken
into account individually in the estimation of e.s.d.'s in distances, angles
and torsion angles; correlations between e.s.d.'s in cell parameters are only
used when they are defined by crystal symmetry. An approximate (isotropic)
treatment of cell e.s.d.'s is used for estimating e.s.d.'s involving l.s.
planes.
;
loop_
    _geom_bond_atom_site_label_1
    _geom_bond_atom_site_label_2
    _geom_bond_site_symmetry_2
    _geom_bond_distance
    _geom_bond_publ_flag
    O1 C9 . 1.203(3) ?
    O2 C9 . 1.336(3) ?
    O2 C10 . 1.490(3) ?
    N1 C1 . 1.363(3) ?
    N1 C2 . 1.384(3) ?
    N1 C8 . 1.451(3) ?
    N2 C1 . 1.317(3) ?
    N2 C7 . 1.394(3) ?
    C1 H1 . 0.9500 ?
    C2 C3 . 1.388(3) ?
    C2 C7 . 1.402(3) ?
    C3 C4 . 1.383(4) ?
    C3 H3 . 0.9500 ?
    C4 C5 . 1.406(4) ?
    C4 H4 . 0.9500 ?
    C5 C6 . 1.382(4) ?
    C5 H5 . 0.9500 ?
    C6 C7 . 1.399(4) ?
    C6 H6 . 0.9500 ?
    C8 C9 . 1.520(3) ?
    C8 H8A . 0.9900 ?
    C8 H8B . 0.9900 ?
    C10 C11 . 1.516(4) ?
    C10 C13 . 1.516(3) ?
    C10 C12 . 1.520(4) ?
    C11 H11A . 0.9800 ?
    C11 H11B . 0.9800 ?
    C11 H11C . 0.9800 ?
    C12 H12A . 0.9800 ?
    C12 H12B . 0.9800 ?
    C12 H12C . 0.9800 ?
    C13 H13A . 0.9800 ?
    C13 H13B . 0.9800 ?
    C13 H13C . 0.9800 ?
loop_
    _geom_angle_atom_site_label_1
    _geom_angle_atom_site_label_2
    _geom_angle_atom_site_label_3
    _geom_angle_site_symmetry_1
    _geom_angle_site_symmetry_3
    _geom_angle
    _geom_angle_publ_flag
    C9 O2 C10 . . 120.91(18) ?
    C1 N1 C2 . . 106.6(2) ?
    C1 N1 C8 . . 126.3(2) ?
    C2 N1 C8 . . 125.84(19) ?
    C1 N2 C7 . . 104.24(19) ?
    N2 C1 N1 . . 113.8(2) ?
    N2 C1 H1 . . 123.1 ?
    N1 C1 H1 . . 123.1 ?
    N1 C2 C3 . . 131.6(2) ?
    N1 C2 C7 . . 105.1(2) ?
    C3 C2 C7 . . 123.3(2) ?
    C4 C3 C2 . . 116.1(2) ?
    C4 C3 H3 . . 121.9 ?
    C2 C3 H3 . . 121.9 ?
    C3 C4 C5 . . 122.0(2) ?
    C3 C4 H4 . . 119.0 ?
    C5 C4 H4 . . 119.0 ?
    C6 C5 C4 . . 121.1(2) ?
    C6 C5 H5 . . 119.5 ?
    C4 C5 H5 . . 119.5 ?
    C5 C6 C7 . . 118.2(2) ?
    C5 C6 H6 . . 120.9 ?
    C7 C6 H6 . . 120.9 ?
    N2 C7 C6 . . 130.4(2) ?
    N2 C7 C2 . . 110.3(2) ?
    C6 C7 C2 . . 119.4(2) ?
    N1 C8 C9 . . 111.03(18) ?
    N1 C8 H8A . . 109.4 ?
    C9 C8 H8A . . 109.4 ?
    N1 C8 H8B . . 109.4 ?
    C9 C8 H8B . . 109.4 ?
    H8A C8 H8B . . 108.0 ?
    O1 C9 O2 . . 126.7(2) ?
    O1 C9 C8 . . 124.2(2) ?
    O2 C9 C8 . . 109.14(18) ?
    O2 C10 C11 . . 109.36(19) ?
    O2 C10 C13 . . 110.1(2) ?
    C11 C10 C13 . . 112.4(2) ?
    O2 C10 C12 . . 102.64(19) ?
    C11 C10 C12 . . 111.8(2) ?
    C13 C10 C12 . . 110.1(2) ?
    C10 C11 H11A . . 109.5 ?
    C10 C11 H11B . . 109.5 ?
    H11A C11 H11B . . 109.5 ?
    C10 C11 H11C . . 109.5 ?
    H11A C11 H11C . . 109.5 ?
    H11B C11 H11C . . 109.5 ?
    C10 C12 H12A . . 109.5 ?
    C10 C12 H12B . . 109.5 ?
    H12A C12 H12B . . 109.5 ?
    C10 C12 H12C . . 109.5 ?
    H12A C12 H12C . . 109.5 ?
    H12B C12 H12C . . 109.5 ?
    C10 C13 H13A . . 109.5 ?
    C10 C13 H13B . . 109.5 ?
    H13A C13 H13B . . 109.5 ?
    C10 C13 H13C . . 109.5 ?
    H13A C13 H13C . . 109.5 ?
    H13B C13 H13C . . 109.5 ?
loop_
    _geom_hbond_atom_site_label_D
    _geom_hbond_atom_site_label_H
    _geom_hbond_atom_site_label_A
    _geom_hbond_site_symmetry_A
    _geom_hbond_distance_DH
    _geom_hbond_distance_HA
    _geom_hbond_distance_DA
    _geom_hbond_angle_DHA
    _geom_hbond_publ_flag
    C11 H11A O1 . 0.98 2.47 3.033(3) 116.4 n
    C13 H13C O1 . 0.98 2.42 2.995(3) 116.6 n
    C3 H3 N2 3_455 0.95 2.48 3.406(3) 164.8 y
loop_
    _iucr_refine_instructions_details
;
TITL 1 in Cc
CELL 0.71073   5.4204  11.3319  19.8771  90.000  96.609  90.000
ZERR    4.00   0.0002   0.0004   0.0007   0.000   0.003   0.000
LATT -7
SYMM X, -Y, 0.5+Z
SFAC C  H  N  O
UNIT 52  64  8  8
L.S. 24
ACTA
HTAB C11 O1
HTAB C13 O1
HTAB C3 N2_$1
EQIV $1 -1/2+x,1/2+y,z
OMIT 0 0 2
BOND $H
MERG 3
SIZE 0.04 0.13 0.19
TEMP -173
WGHT    0.039400    0.180000
FVAR       0.21684
O1    4    0.033036    0.418627    0.048905    11.00000    0.04021    0.02408 =
         0.02789   -0.00465    0.01090   -0.01246
O2    4    0.208237    0.598500    0.070853    11.00000    0.01964    0.01577 =
         0.01718   -0.00256    0.00349    0.00048
N1    3    0.302039    0.385245   -0.058246    11.00000    0.02210    0.01651 =
         0.01906   -0.00111    0.00133    0.00289
N2    3    0.357138    0.191700   -0.075409    11.00000    0.02876    0.01911 =
         0.02394   -0.00124   -0.00133    0.00408
C1    1    0.441890    0.286968   -0.042550    11.00000    0.02527    0.02250 =
         0.01964   -0.00025    0.00012    0.00589
AFIX  43
H1    2    0.587078    0.287180   -0.010837    11.00000   -1.20000
AFIX   0
C2    1    0.105686    0.350675   -0.104829    11.00000    0.02137    0.01850 =
         0.01529   -0.00177    0.00371    0.00025
C3    1   -0.096059    0.412732   -0.136406    11.00000    0.02491    0.01867 =
         0.02240   -0.00234    0.00006    0.00445
AFIX  43
H3    2   -0.119523    0.494312   -0.128153    11.00000   -1.20000
AFIX   0
C4    1   -0.260912    0.348896   -0.180576    11.00000    0.02735    0.02501 =
         0.02205   -0.00081    0.00082    0.00670
AFIX  43
H4    2   -0.401393    0.387863   -0.203495    11.00000   -1.20000
AFIX   0
C5    1   -0.226845    0.228059   -0.192581    11.00000    0.02661    0.02506 =
         0.01627   -0.00511   -0.00006    0.00011
AFIX  43
H5    2   -0.344593    0.187199   -0.223189    11.00000   -1.20000
AFIX   0
C6    1   -0.024952    0.167747   -0.160601    11.00000    0.03170    0.01643 =
         0.01965   -0.00239    0.00452    0.00104
AFIX  43
H6    2   -0.001888    0.086180   -0.168980    11.00000   -1.20000
AFIX   0
C7    1    0.144563    0.230123   -0.115538    11.00000    0.02420    0.01857 =
         0.01481   -0.00038    0.00224    0.00311
C8    1    0.323431    0.497279   -0.022680    11.00000    0.02048    0.01757 =
         0.01667   -0.00304    0.00194   -0.00132
AFIX  23
H8A   2    0.267109    0.561679   -0.054447    11.00000   -1.20000
H8B   2    0.499665    0.511880   -0.005645    11.00000   -1.20000
AFIX   0
C9    1    0.168402    0.497741    0.036376    11.00000    0.02096    0.01801 =
         0.01628    0.00068   -0.00111    0.00172
C10   1    0.092795    0.619861    0.134245    11.00000    0.01885    0.02641 =
         0.01521   -0.00325    0.00357   -0.00153
C11   1    0.185567    0.528153    0.186657    11.00000    0.02678    0.03408 =
         0.01799    0.00081    0.00163   -0.00066
AFIX 137
H11A  2    0.119909    0.450491    0.172180    11.00000   -1.50000
H11B  2    0.129289    0.548661    0.230296    11.00000   -1.50000
H11C  2    0.367483    0.526016    0.191380    11.00000   -1.50000
AFIX   0
C12   1    0.184856    0.742885    0.154749    11.00000    0.02551    0.02503 =
         0.02725   -0.00922    0.00711   -0.00105
AFIX 137
H12A  2    0.366839    0.743235    0.161241    11.00000   -1.50000
H12B  2    0.121392    0.765498    0.197131    11.00000   -1.50000
H12C  2    0.125672    0.799214    0.119091    11.00000   -1.50000
AFIX   0
C13   1   -0.187823    0.619810    0.119246    11.00000    0.01665    0.03937 =
         0.02552   -0.00288    0.00312   -0.00036
AFIX 137
H13A  2   -0.237970    0.674270    0.081863    11.00000   -1.50000
H13B  2   -0.261555    0.645105    0.159639    11.00000   -1.50000
H13C  2   -0.245351    0.540021    0.106539    11.00000   -1.50000
HKLF 4
REM  sad in Cc
REM R1 =  0.0343 for   1091 Fo > 4sig(Fo)  and  0.0426 for all   1244 data
REM    157 parameters refined using      2 restraints
END
WGHT      0.0392      0.1911
REM Highest difference peak  0.166,  deepest hole -0.195,  1-sigma level  0.040
Q1    1  -0.1327  0.7412  0.2212  11.00000  0.05    0.17
Q2    1   0.2066  0.4944 -0.0011  11.00000  0.05    0.14
Q3    1   0.1766  0.6250 -0.1226  11.00000  0.05    0.14
Q4    1  -0.1557  0.5377 -0.0580  11.00000  0.05    0.14
;
data_global
_journal_date_recd_electronic     2012-01-22
_journal_date_accepted     2012-01-23
_journal_name_full     'Acta Crystallographica, Section E'
_journal_year     2012
_journal_volume     68
_journal_issue      3
_journal_page_first     o571
_journal_page_last     o571
_journal_paper_category     QO
_journal_paper_doi     10.1107/S1600536812002814
_journal_coeditor_code     GK2453
_publ_contact_author_name     'Hamid Khaledi'
_publ_contact_author_address
;
Department of Chemistry, University of Malaya, 50603 Kuala Lumpur, Malaysia
;
_publ_contact_author_email     khaledi@siswa.um.edu.my
_publ_contact_author_fax     '603-79674193'
_publ_contact_author_phone     '603-79674246'
_publ_section_title
;
<i>tert</i>-Butyl 2-(1<i>H</i>-benzimidazol-1-yl)acetate
;
loop_
    _publ_author_name
    _publ_author_footnote
    _publ_author_address
    'N. Al-Mohammed, Nassir' .
;
Department of Chemistry, University of Malaya, 50603 Kuala Lumpur, Malaysia
;
    'Alias, Yatimah' .
;
Department of Chemistry, University of Malaya, 50603 Kuala Lumpur, Malaysia
;
    'Abdullah, Zanariah' .
;
Department of Chemistry, University of Malaya, 50603 Kuala Lumpur, Malaysia
;
    'Khaledi, Hamid' .
;
Department of Chemistry, University of Malaya, 50603 Kuala Lumpur, Malaysia
;
