# Supplementary material for: tert-Butyl 2-(1H-benzimidazol-1-yl)acetate
Source: Acta Crystallogr Sect E Struct Rep Online. 2012 Feb 4;68(Pt 3):o571. doi: 10.1107/S1600536812002814 (PMC3297298; doi:10.1107/S1600536812002814)
Supplement: Supplementary file 2 [file e-68-0o571-Isup2.hkl]

# 
# h,k,l, Fc-squared, Fo-squared, sigma(Fo-squared) and status flag 
# 
data_I
_shelx_title ' sad in Cc' 
_shelx_refln_list_code          4 
_shelx_F_calc_maximum      148.39 
_exptl_crystal_F_000       496.00 
_reflns_d_resolution_high  0.7976 
 
loop_ 
 _symmetry_equiv_pos_as_xyz 
 'x, y, z' 
 'x, -y, z+1/2' 
 'x+1/2, y+1/2, z' 
 'x+1/2, -y+1/2, z+1/2' 
 
_cell_length_a     5.4204 
_cell_length_b    11.3319 
_cell_length_c    19.8771 
_cell_angle_alpha  90.000 
_cell_angle_beta   96.609 
_cell_angle_gamma  90.000 
 
_shelx_F_squared_multiplier     1.000 
 
loop_ 
 _refln_index_h 
 _refln_index_k 
 _refln_index_l 
 _refln_F_squared_calc 
 _refln_F_squared_meas 
 _refln_F_squared_sigma 
 _refln_observed_status 
   2   0   0     4099.50     3840.17     55.26 o 
   4   0   0       36.49       57.92     10.26 o 
   6   0   0       82.65      117.40     21.27 o 
   1   1   0     9055.11     8482.78     67.09 o 
   3   1   0      461.49      490.84     11.54 o 
   5   1   0       12.05       14.90      5.97 o 
   0   2   0      227.49      244.26     10.74 o 
   2   2   0       21.98       19.27      3.41 o 
   4   2   0       27.83       27.31      5.41 o 
   6   2   0      127.85      132.04     12.67 o 
   1   3   0     2007.06     1962.44     19.48 o 
   3   3   0      518.49      605.33     15.29 o 
   5   3   0      506.42      481.82     14.73 o 
   0   4   0      199.89      224.63      9.48 o 
   2   4   0      131.88      140.60      5.13 o 
   4   4   0      628.04      604.37     13.86 o 
   6   4   0      219.59      224.92     19.93 o 
   1   5   0     1828.07     1935.59     21.33 o 
   3   5   0      108.15      114.23      7.86 o 
   5   5   0        1.58       -0.71      4.57 o 
   0   6   0      211.31      240.89     11.95 o 
   2   6   0       75.46       80.71      5.65 o 
   4   6   0       32.81       31.80      5.94 o 
   6   6   0       64.62       60.33     13.12 o 
   1   7   0       87.46       98.46      6.69 o 
   3   7   0      429.77      406.84     13.34 o 
   5   7   0      464.00      481.92     17.04 o 
   0   8   0      989.69     1022.39     32.01 o 
   2   8   0     1249.51     1272.65     19.23 o 
   4   8   0       69.25       68.85      8.41 o 
   1   9   0      775.06      700.80     14.46 o 
   3   9   0      206.79      211.92     12.14 o 
   5   9   0       21.04       44.02     10.28 o 
   0  10   0      451.61      472.22     19.77 o 
   2  10   0      241.93      250.01     15.59 o 
   4  10   0       39.71       41.57      9.52 o 
   1  11   0      129.04      132.73      9.98 o 
   3  11   0      112.60      115.30     12.58 o 
   0  12   0      206.63      175.35     28.39 o 
   2  12   0       28.30       11.90     12.10 o 
   1  13   0       17.74       27.60     10.00 o 
   0  14   0       11.14       31.67     11.59 o 
  -5   1   1       30.80       41.03      7.46 o 
  -3   1   1       72.21       66.37      4.21 o 
  -1   1   1     3874.19     3606.42     34.25 o 
   1   1   1      662.64      573.22      8.48 o 
   3   1   1     3048.10     3241.51     33.32 o 
   5   1   1      668.47      695.80     20.32 o 
  -6   2   1      183.68      182.59     17.07 o 
  -4   2   1       21.65       27.28      5.19 o 
  -2   2   1     1740.91     1689.14     21.02 o 
   0   2   1     4564.83     4271.35     39.70 o 
   2   2   1     2405.59     2409.86     27.66 o 
   4   2   1      199.64      217.69     10.53 o 
   6   2   1       40.62       50.07     14.17 o 
  -5   3   1      364.79      356.55     13.22 o 
  -3   3   1     2143.39     2192.43     25.71 o 
  -1   3   1     1297.85     1269.19     13.86 o 
   1   3   1      788.81      791.30     15.14 o 
   3   3   1      295.33      315.39      9.61 o 
   5   3   1      118.81      134.40      9.52 o 
  -6   4   1       79.03       82.48     22.23 o 
  -4   4   1       55.33       69.87      6.38 o 
  -2   4   1     1316.96     1361.55     15.80 o 
   0   4   1     1869.09     1978.12     20.51 o 
   2   4   1      169.84      187.32      6.45 o 
   4   4   1      382.96      403.74     11.56 o 
   6   4   1       32.72       36.82     13.82 o 
  -5   5   1      236.43      222.42     21.24 o 
  -3   5   1      172.99      163.91     13.08 o 
  -1   5   1      647.47      660.82     11.77 o 
   1   5   1      829.51      874.22     17.90 o 
   3   5   1      938.03      940.88     16.19 o 
   5   5   1        8.89        0.89      5.44 o 
  -6   6   1       88.62       79.88     11.66 o 
  -4   6   1      379.35      392.27     12.05 o 
  -2   6   1      486.00      473.10     12.52 o 
   0   6   1     1479.10     1622.71     19.61 o 
   2   6   1      235.61      259.42      7.89 o 
   4   6   1      157.41      153.63      8.86 o 
   6   6   1       24.74       43.95      9.76 o 
  -5   7   1      144.30      156.08     11.79 o 
  -3   7   1      376.75      387.39     13.03 o 
  -1   7   1       43.54       50.88      4.60 o 
   1   7   1      217.84      209.26      8.10 o 
   3   7   1      189.09      191.99     10.96 o 
   5   7   1       62.79       69.40      8.86 o 
  -4   8   1       84.56       90.10     13.77 o 
  -2   8   1     1290.74     1306.94     19.29 o 
   0   8   1       68.19       74.89      7.64 o 
   2   8   1      889.59      883.66     15.85 o 
   4   8   1        5.91       10.96      5.86 o 
  -5   9   1        0.31       12.74      8.09 o 
  -3   9   1      463.39      424.32     17.42 o 
  -1   9   1      143.71      135.16      7.11 o 
   1   9   1       61.72       54.88      6.69 o 
   3   9   1       39.87       38.62      6.89 o 
   5   9   1       73.02       48.36     10.56 o 
  -4  10   1        0.18        0.83      6.67 o 
  -2  10   1       87.07       80.54      9.32 o 
   0  10   1      180.67      195.26      9.27 o 
   2  10   1      282.56      277.58     13.21 o 
   4  10   1       19.40       13.56      8.29 o 
  -3  11   1       42.41       39.79     16.09 o 
  -1  11   1      711.31      706.76     16.47 o 
   1  11   1      294.43      291.48     13.66 o 
   3  11   1       23.47       22.02     10.80 o 
  -2  12   1       34.04       25.72      7.65 o 
   0  12   1       85.08       93.39      8.72 o 
   2  12   1       11.69        8.51      7.79 o 
  -1  13   1        4.31       11.59      8.75 o 
   1  13   1      244.27      255.43     20.67 o 
   0  14   1        6.81        9.46      6.86 o 
  -6   0   2      593.27      630.61     37.86 o 
  -4   0   2      103.69      105.69     11.03 o 
  -2   0   2     4700.03     4517.44     50.77 o 
   2   0   2     4320.23     4277.85     49.79 o 
   4   0   2      328.01      318.03     19.57 o 
   6   0   2       68.50       90.18     18.50 o 
  -5   1   2      468.44      458.50     16.98 o 
  -3   1   2      652.64      656.92     10.59 o 
  -1   1   2     2142.80     2073.08     23.61 o 
   1   1   2     7711.28     7103.73     48.21 o 
   3   1   2      481.77      515.02     10.35 o 
   5   1   2      562.29      599.34     18.62 o 
  -6   2   2       14.14        2.59      6.32 o 
  -4   2   2       95.95      115.10      8.41 o 
  -2   2   2      222.96      204.59      7.02 o 
   0   2   2     7285.37     6944.32     71.37 o 
   2   2   2     1556.48     1630.20     20.84 o 
   4   2   2      270.30      304.53     10.91 o 
   6   2   2       98.07      131.14     15.26 o 
  -5   3   2       16.10       18.65      5.42 o 
  -3   3   2      400.14      386.57      9.66 o 
  -1   3   2      239.24      229.92      8.57 o 
   1   3   2      440.93      423.65      8.48 o 
   3   3   2       73.94       76.02      5.93 o 
   5   3   2      369.25      348.65     12.51 o 
  -6   4   2       48.06       72.76     10.22 o 
  -4   4   2      454.76      452.92     12.18 o 
  -2   4   2      336.19      315.91      9.06 o 
   0   4   2       45.12       61.80      5.00 o 
   2   4   2      248.38      269.48      7.80 o 
   4   4   2       52.48       57.24      6.47 o 
   6   4   2        3.30       -2.08      7.81 o 
  -5   5   2      449.52      487.73     24.41 o 
  -3   5   2      405.90      435.31     12.31 o 
  -1   5   2      404.51      424.19      8.41 o 
   1   5   2     1240.41     1254.03     20.60 o 
   3   5   2      239.99      240.81     10.17 o 
   5   5   2      283.02      250.01     16.18 o 
  -6   6   2        7.23       -0.20      7.26 o 
  -4   6   2      425.15      434.48     12.54 o 
  -2   6   2      463.57      482.59      9.70 o 
   0   6   2      902.19      895.55     13.54 o 
   2   6   2       97.30      100.38      6.32 o 
   4   6   2      114.36      127.95     12.06 o 
   6   6   2      121.73      129.33     12.12 o 
  -5   7   2      113.83      100.47     11.60 o 
  -3   7   2      143.69      152.84      9.46 o 
  -1   7   2      774.06      836.61     13.69 o 
   1   7   2      410.82      448.84     17.59 o 
   3   7   2      479.19      478.76     14.80 o 
   5   7   2      263.73      266.27     20.05 o 
  -4   8   2      133.82      118.36     12.16 o 
  -2   8   2      123.51      125.43      6.93 o 
   0   8   2      305.55      302.39     10.62 o 
   2   8   2       62.97       66.79      5.97 o 
   4   8   2       28.19       33.10      6.89 o 
  -5   9   2       66.95       62.67     13.70 o 
  -3   9   2      785.75      763.50     23.03 o 
  -1   9   2       38.76       40.66      4.94 o 
   1   9   2      885.45      881.72     16.67 o 
   3   9   2      638.01      614.09     17.54 o 
   5   9   2        3.97       22.06      9.01 o 
  -4  10   2       54.83       59.92     10.23 o 
  -2  10   2       57.17       51.62      8.61 o 
   0  10   2     1078.90     1054.78     18.96 o 
   2  10   2     1000.73      993.09     22.20 o 
   4  10   2       14.06       18.75      9.62 o 
  -3  11   2      151.91      161.52     14.20 o 
  -1  11   2      560.28      552.49     14.60 o 
   1  11   2       94.99      102.59      9.79 o 
   3  11   2       18.48       14.30      7.58 o 
  -2  12   2      164.62      188.64     13.18 o 
   0  12   2       30.79       20.93      6.30 o 
   2  12   2       59.22       66.14     10.90 o 
  -1  13   2       78.25      106.22     20.72 o 
   1  13   2       50.48       51.66     11.38 o 
   0  14   2      139.88      184.68     29.76 o 
  -5   1   3      148.12      151.10     14.11 o 
  -3   1   3      275.32      264.14      6.84 o 
  -1   1   3    13080.77    12298.44    106.58 o 
   1   1   3     4742.64     4539.41     31.96 o 
   3   1   3      217.81      207.20      7.24 o 
   5   1   3      251.40      240.70     14.75 o 
  -6   2   3      439.04      522.52     20.68 o 
  -4   2   3      142.86      141.43     12.04 o 
  -2   2   3     1226.68     1169.68     19.57 o 
   0   2   3     5568.28     5116.92     46.78 o 
   2   2   3     1468.43     1523.57     19.77 o 
   4   2   3      196.81      196.38     13.17 o 
   6   2   3       13.11       19.68      9.33 o 
  -5   3   3       22.61       28.77      6.20 o 
  -3   3   3      766.07      775.98     15.52 o 
  -1   3   3      848.28      769.81     29.56 o 
   1   3   3      267.69      269.66      8.58 o 
   3   3   3     1022.12     1014.74     17.56 o 
   5   3   3       15.03       17.62      6.61 o 
  -6   4   3       85.39       95.50     11.43 o 
  -4   4   3       26.20       38.45      6.09 o 
  -2   4   3      164.27      177.40      7.39 o 
   0   4   3      132.91      146.81      5.77 o 
   2   4   3     2078.09     2188.97     26.86 o 
   4   4   3      318.85      314.21     13.26 o 
   6   4   3       63.32       62.77     18.93 o 
  -5   5   3      113.50      104.18      9.30 o 
  -3   5   3      209.37      198.69     10.47 o 
  -1   5   3      307.22      308.73      7.17 o 
   1   5   3      864.30      902.07     17.28 o 
   3   5   3       48.51       41.43      6.97 o 
   5   5   3       74.62       90.50      9.38 o 
  -6   6   3       12.65        9.21      7.98 o 
  -4   6   3      241.64      259.62     11.18 o 
  -2   6   3      527.33      519.81     10.00 o 
   0   6   3     2354.76     2536.59     26.53 o 
   2   6   3      216.10      209.21      8.88 o 
   4   6   3      663.08      650.66     17.86 o 
  -5   7   3       24.69       31.61      7.09 o 
  -3   7   3      630.74      621.94     15.67 o 
  -1   7   3      200.59      195.42      7.32 o 
   1   7   3      722.23      722.78     17.27 o 
   3   7   3      447.42      459.62     14.64 o 
   5   7   3        1.29       -4.95      6.14 o 
  -4   8   3      555.09      549.71     20.32 o 
  -2   8   3      134.27      134.77      7.59 o 
   0   8   3      307.56      313.76      8.42 o 
   2   8   3      761.63      758.04     15.13 o 
   4   8   3       42.07       46.12      8.63 o 
  -5   9   3       39.08       36.01      9.10 o 
  -3   9   3      429.55      497.70     18.98 o 
  -1   9   3      644.57      646.62     14.27 o 
   1   9   3       23.81       20.87      5.54 o 
   3   9   3      235.66      235.52     13.08 o 
   5   9   3       44.13       21.39      9.50 o 
  -4  10   3      397.25      399.50     25.18 o 
  -2  10   3       50.03       59.92     14.60 o 
   0  10   3      659.08      652.92     16.29 o 
   2  10   3      622.35      611.68     17.64 o 
   4  10   3       59.87       70.62     13.98 o 
  -3  11   3      138.73      132.41     13.33 o 
  -1  11   3       27.46       22.85      5.61 o 
   1  11   3      101.97       84.83     11.07 o 
   3  11   3        8.09        9.31      7.30 o 
  -2  12   3       32.54       23.73      7.39 o 
   0  12   3       12.91       10.91      6.51 o 
   2  12   3       65.65       79.49     13.04 o 
  -1  13   3       54.98       49.40      9.49 o 
   1  13   3       10.97       -1.31      5.97 o 
   0  14   3       10.44       13.87      8.15 o 
  -6   0   4      279.08      263.73     29.78 o 
  -4   0   4      964.33     1035.34     24.08 o 
  -2   0   4     1917.81     1912.68     31.04 o 
   0   0   4     8058.42     7382.26     92.91 o 
   2   0   4      472.74      527.58     11.56 o 
   4   0   4     1668.28     1679.89     36.52 o 
  -5   1   4      406.62      391.92     19.85 o 
  -3   1   4      678.47      668.47     10.79 o 
  -1   1   4     3248.88     3007.53     34.14 o 
   1   1   4     3613.28     3290.94     26.06 o 
   3   1   4      368.88      377.07      8.27 o 
   5   1   4       26.19       38.52     11.33 o 
  -6   2   4      364.24      376.70     22.94 o 
  -4   2   4      488.45      501.50     13.52 o 
  -2   2   4       29.69       26.79      4.37 o 
   0   2   4     3579.41     3375.50     28.70 o 
   2   2   4     2254.23     2291.71     36.18 o 
   4   2   4      151.78      166.25      9.31 o 
   6   2   4       47.05       40.85     10.72 o 
  -5   3   4        1.30       -3.78      4.70 o 
  -3   3   4      373.23      404.74     11.39 o 
  -1   3   4      117.74      112.56      6.25 o 
   1   3   4     1268.70     1345.99     22.73 o 
   3   3   4      103.41      115.53      6.86 o 
   5   3   4      155.29      160.05     14.56 o 
  -6   4   4      272.19      277.13     31.13 o 
  -4   4   4      542.11      502.41     14.56 o 
  -2   4   4      116.86      118.01      5.53 o 
   0   4   4     4271.85     4176.38     41.59 o 
   2   4   4      196.10      229.76      6.61 o 
   4   4   4      540.99      508.67     15.89 o 
   6   4   4      119.93      148.18     14.14 o 
  -5   5   4      241.29      245.41     13.31 o 
  -3   5   4      206.68      207.46      9.41 o 
  -1   5   4     1619.09     1742.99     21.46 o 
   1   5   4       28.94       33.44      4.81 o 
   3   5   4      342.76      338.55     10.69 o 
   5   5   4      388.02      381.63     15.69 o 
  -6   6   4        0.38        1.97      6.18 o 
  -4   6   4      501.10      508.22     18.08 o 
  -2   6   4      187.59      205.06      7.32 o 
   0   6   4      624.94      636.58     18.70 o 
   2   6   4      379.91      398.65     11.29 o 
   4   6   4       61.59       65.26      8.79 o 
  -5   7   4       90.60       82.80      9.27 o 
  -3   7   4      301.94      333.09     28.93 o 
  -1   7   4     1196.19     1225.83     21.09 o 
   1   7   4      525.08      498.85     14.94 o 
   3   7   4     1369.07     1347.37     29.15 o 
   5   7   4        6.34        2.68      6.25 o 
  -4   8   4       13.97        4.63      7.33 o 
  -2   8   4       72.99       73.16      6.86 o 
   0   8   4       95.52       98.64      5.66 o 
   2   8   4      415.25      409.73     12.89 o 
   4   8   4       89.18       72.12      8.60 o 
  -5   9   4      210.06      268.80     18.67 o 
  -3   9   4      330.88      333.44     23.00 o 
  -1   9   4       19.98       16.40      4.78 o 
   1   9   4     1179.35     1211.14     31.95 o 
   3   9   4      149.62      147.99     10.88 o 
  -4  10   4      119.05      149.08     14.39 o 
  -2  10   4      565.22      526.80     18.92 o 
   0  10   4      166.66      173.64     10.00 o 
   2  10   4      683.12      642.18     18.07 o 
   4  10   4       96.60      113.38     11.44 o 
  -3  11   4      298.11      322.81     34.45 o 
  -1  11   4      184.74      208.33     10.62 o 
   1  11   4      267.60      277.77     13.46 o 
   3  11   4       14.37       13.17      6.83 o 
  -2  12   4       18.22       19.55      7.16 o 
   0  12   4      457.78      443.98     14.97 o 
   2  12   4       83.42       90.28     13.94 o 
  -1  13   4       25.13       38.31     15.09 o 
   1  13   4      120.05      134.49     16.44 o 
   0  14   4      103.60      127.30     13.76 o 
  -5   1   5       20.90       27.57      8.86 o 
  -3   1   5      215.91      228.64      6.91 o 
  -1   1   5    22019.03    20363.21    537.11 o 
   1   1   5      703.34      728.78      8.72 o 
   3   1   5      145.08      160.86      6.07 o 
   5   1   5      363.09      368.51     13.81 o 
  -6   2   5      181.88      189.38     18.68 o 
  -4   2   5      572.16      561.30     14.42 o 
  -2   2   5      739.25      738.40     11.68 o 
   0   2   5      976.46      925.10     10.24 o 
   2   2   5      786.82      803.83     11.78 o 
   4   2   5      159.85      148.78      8.73 o 
   6   2   5       21.13       32.30     17.55 o 
  -5   3   5      262.42      253.41     13.72 o 
  -3   3   5      457.88      435.51     12.21 o 
  -1   3   5     1012.78     1018.12     17.06 o 
   1   3   5     3744.70     3839.13     46.64 o 
   3   3   5      924.94      919.37     16.46 o 
   5   3   5       44.43       35.09      7.83 o 
  -6   4   5       65.23       67.06     10.46 o 
  -4   4   5       10.49        3.47      4.82 o 
  -2   4   5      644.62      683.55     19.63 o 
   0   4   5      625.00      615.61     11.14 o 
   2   4   5     2081.87     2157.03     23.52 o 
   4   4   5      187.76      172.66     12.06 o 
   6   4   5       44.93       53.22     10.19 o 
  -5   5   5       40.91       39.33      6.85 o 
  -3   5   5       59.07       51.41      7.04 o 
  -1   5   5      315.35      331.32      9.92 o 
   1   5   5      948.23      948.76     18.82 o 
   3   5   5      341.66      320.25     13.66 o 
   5   5   5       32.52       33.24      8.10 o 
  -6   6   5      163.65      173.18     15.26 o 
  -4   6   5      182.89      185.12     12.99 o 
  -2   6   5      228.13      273.60      9.29 o 
   0   6   5       84.02       78.27      5.34 o 
   2   6   5      793.10      787.44     16.10 o 
   4   6   5      133.62      123.73     10.99 o 
  -5   7   5      109.96       92.75      9.52 o 
  -3   7   5      177.99      155.28     13.04 o 
  -1   7   5       44.51       50.29      4.32 o 
   1   7   5      258.46      261.73     11.76 o 
   3   7   5      534.58      519.54     18.09 o 
   5   7   5       66.18       71.37      9.15 o 
  -4   8   5       15.07       19.30      7.64 o 
  -2   8   5       19.78       12.06      6.40 o 
   0   8   5      233.34      241.57      8.30 o 
   2   8   5     1404.97     1439.42     24.74 o 
   4   8   5      339.66      341.29     16.49 o 
  -5   9   5      149.71      165.12     13.23 o 
  -3   9   5      553.27      571.00     24.93 o 
  -1   9   5       71.62       65.66      7.71 o 
   1   9   5     1058.57     1056.60     26.34 o 
   3   9   5       78.27       72.43     13.08 o 
  -4  10   5       79.42       73.91     11.21 o 
  -2  10   5      333.06      325.59     14.69 o 
   0  10   5       81.81       89.82      8.14 o 
   2  10   5        2.34        2.71      5.41 o 
   4  10   5       11.60        4.40      7.64 o 
  -3  11   5      130.54      141.54     13.37 o 
  -1  11   5       30.34       23.33      6.88 o 
   1  11   5      234.11      265.87     15.09 o 
   3  11   5      159.11      162.57     14.49 o 
  -2  12   5       84.43      100.90     10.46 o 
   0  12   5       31.99       49.16      9.00 o 
   2  12   5       10.78       10.55      7.63 o 
  -1  13   5        1.15       11.09      7.53 o 
   1  13   5       61.50       70.19     14.84 o 
  -6   0   6      262.07      268.62     29.99 o 
  -4   0   6      333.75      345.12     14.08 o 
  -2   0   6     4712.90     4711.16     66.61 o 
   0   0   6      505.23      423.73     11.95 o 
   2   0   6     2876.43     2932.77     36.84 o 
   4   0   6     1820.81     1726.77     30.55 o 
  -5   1   6      425.72      376.07     20.22 o 
  -3   1   6      583.31      580.41     10.64 o 
  -1   1   6     2713.57     2628.89     32.00 o 
   1   1   6     2753.28     2630.96     24.81 o 
   3   1   6      126.71      125.09      5.88 o 
   5   1   6       14.87       17.94      7.00 o 
  -6   2   6      124.85      127.13     23.08 o 
  -4   2   6     1238.66     1244.77     41.37 o 
  -2   2   6      142.01      146.97      5.97 o 
   0   2   6     2919.72     2721.94     27.98 o 
   2   2   6      141.40      146.35      6.46 o 
   4   2   6      135.31      118.51      8.01 o 
  -5   3   6       53.77       54.22      8.26 o 
  -3   3   6       36.27       39.64      6.29 o 
  -1   3   6     1068.21     1058.27     17.86 o 
   1   3   6     1436.76     1535.75     24.05 o 
   3   3   6      915.01      875.39     15.94 o 
   5   3   6       54.06       51.49      8.67 o 
  -6   4   6       32.59       29.57     10.68 o 
  -4   4   6      102.23       93.92      8.14 o 
  -2   4   6      820.53      810.99     21.80 o 
   0   4   6     1931.09     1938.85     22.60 o 
   2   4   6     1826.40     1889.34     21.13 o 
   4   4   6       44.40       49.50      7.93 o 
   6   4   6      212.70      231.63     28.63 o 
  -5   5   6       40.57       42.30      7.13 o 
  -3   5   6       33.56       23.39      5.91 o 
  -1   5   6     2869.23     2923.74     34.35 o 
   1   5   6     1925.41     2033.09     32.55 o 
   3   5   6      200.56      207.35     12.47 o 
   5   5   6      124.73      147.34     13.10 o 
  -6   6   6        6.85        7.22      8.03 o 
  -4   6   6      117.72      121.15     10.96 o 
  -2   6   6      186.63      182.68     13.08 o 
   0   6   6      374.56      393.52      9.89 o 
   2   6   6      207.33      213.08     11.36 o 
   4   6   6      283.95      261.94     15.60 o 
  -5   7   6        7.71        8.36      6.11 o 
  -3   7   6      625.20      618.76     20.54 o 
  -1   7   6      216.43      212.68      9.56 o 
   1   7   6      665.95      644.05     14.92 o 
   3   7   6      271.53      277.79     15.66 o 
   5   7   6       11.05        6.19      6.73 o 
  -4   8   6      588.76      614.37     27.09 o 
  -2   8   6       34.09       40.09      7.45 o 
   0   8   6      406.81      390.70     11.40 o 
   2   8   6      336.17      365.84     12.50 o 
   4   8   6      171.49      190.93     14.94 o 
  -5   9   6      174.78      183.49     13.70 o 
  -3   9   6       49.66       64.87      9.75 o 
  -1   9   6       27.14       30.19      5.34 o 
   1   9   6      560.55      561.13     43.28 o 
   3   9   6      106.73      102.72     11.04 o 
  -4  10   6      343.17      344.60     20.15 o 
  -2  10   6      351.22      344.12     17.99 o 
   0  10   6      234.16      225.31     11.25 o 
   2  10   6       28.64       18.31      9.22 o 
   4  10   6      122.72      135.23     12.24 o 
  -3  11   6      187.93      185.22     21.96 o 
  -1  11   6      173.60      161.65      9.69 o 
   1  11   6      278.01      253.89     14.95 o 
   3  11   6       57.50       39.98     10.01 o 
  -2  12   6      235.06      252.93     18.68 o 
   0  12   6      558.06      581.10     20.68 o 
   2  12   6        5.40        8.00      7.40 o 
  -1  13   6      123.69      141.49     16.81 o 
   1  13   6      110.71      125.14     16.71 o 
  -5   1   7      102.24       93.02     14.25 o 
  -3   1   7      280.34      274.98      8.52 o 
  -1   1   7     3716.17     3621.63     32.96 o 
   1   1   7      335.45      341.10     13.09 o 
   3   1   7      966.52      946.86     13.19 o 
   5   1   7       26.27       23.20      7.21 o 
  -6   2   7      209.89      229.15     35.94 o 
  -4   2   7      406.01      386.35     15.41 o 
  -2   2   7     1567.04     1600.12     23.43 o 
   0   2   7      555.78      545.83      9.35 o 
   2   2   7      958.55      972.32     13.19 o 
   4   2   7      800.54      797.37     22.45 o 
  -5   3   7      656.13      700.10     18.39 o 
  -3   3   7      205.63      217.32     11.55 o 
  -1   3   7      409.84      418.35      9.83 o 
   1   3   7      820.64      819.94     16.24 o 
   3   3   7     1315.20     1242.65     19.38 o 
   5   3   7        4.76        7.54      6.27 o 
  -6   4   7        2.54       -1.57      7.16 o 
  -4   4   7      478.67      490.05     14.90 o 
  -2   4   7        8.86        6.51      4.06 o 
   0   4   7      447.48      478.27     12.16 o 
   2   4   7      214.14      195.22     13.96 o 
   4   4   7      320.73      316.85     24.85 o 
  -5   5   7      247.90      251.91     13.76 o 
  -3   5   7      351.03      362.47     14.85 o 
  -1   5   7      175.68      192.75      8.02 o 
   1   5   7      211.04      207.71      6.76 o 
   3   5   7      273.71      253.67     14.03 o 
   5   5   7       36.02       24.21      7.65 o 
  -6   6   7       11.82       13.98      8.54 o 
  -4   6   7       15.54       11.40      6.42 o 
  -2   6   7      239.19      258.59     12.43 o 
   0   6   7      888.59      910.82     15.25 o 
   2   6   7      247.70      275.07     11.48 o 
   4   6   7      993.13      956.80     46.23 o 
  -5   7   7       14.14        6.10      6.23 o 
  -3   7   7       12.15        9.29      4.27 o 
  -1   7   7      312.93      306.84     11.10 o 
   1   7   7      246.77      225.68     12.69 o 
   3   7   7      148.27      125.33     11.33 o 
   5   7   7       12.00        8.37      7.54 o 
  -4   8   7      484.65      469.84     19.29 o 
  -2   8   7       84.48       82.24      9.06 o 
   0   8   7       48.15       40.40      5.53 o 
   2   8   7      283.37      290.78     12.67 o 
   4   8   7        5.07        3.22      6.69 o 
  -5   9   7       26.65       24.12     10.71 o 
  -3   9   7      516.02      510.92     35.66 o 
  -1   9   7      102.50       95.93      7.20 o 
   1   9   7       96.93       98.86     12.34 o 
   3   9   7       77.11       56.58      9.80 o 
  -4  10   7      319.52      330.36     19.86 o 
  -2  10   7      116.83      109.81      9.80 o 
   0  10   7      365.45      351.46     15.91 o 
   2  10   7       95.29       81.44     12.39 o 
   4  10   7        4.77        9.51      7.49 o 
  -3  11   7       71.52       62.46     10.91 o 
  -1  11   7      141.57      139.55      9.12 o 
   1  11   7      205.44      174.73     13.06 o 
   3  11   7       73.73       86.47     10.49 o 
  -2  12   7        5.66        2.56      6.52 o 
   0  12   7       83.01       79.77     10.53 o 
   2  12   7       20.06       28.13      8.73 o 
  -1  13   7       49.10       45.40     15.74 o 
   1  13   7       77.82      101.64     12.18 o 
  -6   0   8      215.83      177.59     25.31 o 
  -4   0   8     1578.31     1546.86     32.62 o 
  -2   0   8     7207.76     7238.60     98.69 o 
   0   0   8     3377.48     3244.56     48.42 o 
   2   0   8      195.21      217.26      7.89 o 
   4   0   8      859.58      809.83     19.67 o 
  -5   1   8      158.69      181.28     16.99 o 
  -3   1   8      298.77      307.85     11.48 o 
  -1   1   8     5849.28     5779.75     50.71 o 
   1   1   8       45.89       33.90      4.79 o 
   3   1   8       85.44       82.36      4.70 o 
   5   1   8      113.96      125.70     21.91 o 
  -6   2   8       96.99       86.90     17.97 o 
  -4   2   8       17.24       16.20      5.87 o 
  -2   2   8     4842.83     4674.11     54.80 o 
   0   2   8      261.71      283.90      7.20 o 
   2   2   8      274.20      300.75      8.12 o 
   4   2   8      428.33      396.15     14.80 o 
   6   2   8       51.02       73.16     22.12 o 
  -5   3   8       98.78       86.34      8.67 o 
  -3   3   8      189.00      173.53     10.43 o 
  -1   3   8      509.45      548.56     11.43 o 
   1   3   8      829.06      876.19     17.26 o 
   3   3   8      379.27      355.24     13.37 o 
   5   3   8      159.05      188.68     13.79 o 
  -6   4   8      111.68       89.17     12.06 o 
  -4   4   8      124.63      110.17      8.72 o 
  -2   4   8      587.82      630.52     15.91 o 
   0   4   8      265.19      274.18      7.27 o 
   2   4   8      505.83      515.25     12.75 o 
   4   4   8      710.29      669.12     20.85 o 
  -5   5   8       73.70       69.67     10.16 o 
  -3   5   8      118.88      112.53      9.65 o 
  -1   5   8      253.95      269.51     17.34 o 
   1   5   8     1424.38     1546.34     33.22 o 
   3   5   8     2024.94     1942.08     35.45 o 
   5   5   8       50.41       43.34      9.17 o 
  -4   6   8      540.39      551.98     19.11 o 
  -2   6   8      121.74      116.91      9.04 o 
   0   6   8      109.06      107.35      8.15 o 
   2   6   8        7.54       17.05      4.97 o 
   4   6   8      214.39      210.23     14.44 o 
  -5   7   8       83.36       82.05      9.63 o 
  -3   7   8      436.79      446.01     18.55 o 
  -1   7   8      526.96      551.38     13.82 o 
   1   7   8      511.76      499.01     19.49 o 
   3   7   8      157.27      160.67     13.81 o 
   5   7   8       83.01       83.27     11.56 o 
  -4   8   8      615.06      628.46     26.37 o 
  -2   8   8      801.89      779.44     18.75 o 
   0   8   8      190.98      201.41     10.47 o 
   2   8   8       67.56       65.31      8.03 o 
   4   8   8       55.18       43.04      9.56 o 
  -5   9   8        0.74       -7.12      7.12 o 
  -3   9   8      336.61      321.58     17.38 o 
  -1   9   8      645.51      606.21     32.02 o 
   1   9   8      671.20      675.27     33.18 o 
   3   9   8        2.85        9.43      7.07 o 
  -4  10   8        4.30       -0.28      6.63 o 
  -2  10   8      102.33       88.00      9.07 o 
   0  10   8      160.92      143.73     14.51 o 
   2  10   8        4.89        4.09      7.03 o 
   4  10   8       18.94        7.71      7.95 o 
  -3  11   8       85.62       85.11     12.29 o 
  -1  11   8      118.87      113.50      9.54 o 
   1  11   8       38.61       47.53      9.02 o 
   3  11   8       68.07       89.14     11.95 o 
  -2  12   8      108.54      111.72     15.23 o 
   0  12   8        2.03        3.67      7.53 o 
   2  12   8      258.65      248.79     19.54 o 
  -1  13   8       25.19       29.77     11.96 o 
   1  13   8      115.53      132.65     13.98 o 
  -5   1   9      188.41      185.23     16.99 o 
  -3   1   9      782.66      789.61     15.10 o 
  -1   1   9     1044.36     1083.41     14.32 o 
   1   1   9      203.65      199.20      8.70 o 
   3   1   9      854.91      835.47     12.35 o 
   5   1   9       54.88       52.96     17.44 o 
  -6   2   9        8.10       14.79     10.11 o 
  -4   2   9     1501.55     1486.54     32.01 o 
  -2   2   9     1400.53     1353.76     22.37 o 
   0   2   9      152.09      147.41      7.24 o 
   2   2   9      190.87      172.24      8.23 o 
   4   2   9        9.91        7.02      5.92 o 
  -5   3   9      110.10      110.24     10.86 o 
  -3   3   9      236.53      257.63     12.95 o 
  -1   3   9      125.44      132.55      5.37 o 
   1   3   9     2880.79     3020.27     40.56 o 
   3   3   9      150.00      144.64     10.42 o 
   5   3   9      178.97      223.98     14.85 o 
  -6   4   9       13.37       24.87     10.54 o 
  -4   4   9      306.61      307.07     20.78 o 
  -2   4   9      444.98      441.34     14.63 o 
   0   4   9      606.12      626.28     18.01 o 
   2   4   9      215.58      213.86      9.86 o 
   4   4   9       94.42       97.34     10.06 o 
  -5   5   9      313.41      324.30     15.76 o 
  -3   5   9       65.71       69.20     10.23 o 
  -1   5   9       21.28       27.93      4.32 o 
   1   5   9      194.49      205.52     18.08 o 
   3   5   9      113.82      127.03     10.68 o 
   5   5   9       13.73        7.41      7.33 o 
  -4   6   9      424.16      418.35     18.20 o 
  -2   6   9      434.10      437.99     14.86 o 
   0   6   9      146.40      155.27      6.97 o 
   2   6   9      757.72      739.01     17.20 o 
   4   6   9       56.95       78.60     10.23 o 
  -5   7   9      311.86      321.55     18.79 o 
  -3   7   9      230.94      205.15     13.53 o 
  -1   7   9       91.33       90.99      7.20 o 
   1   7   9       83.26       78.36     10.48 o 
   3   7   9        0.42        3.30      8.75 o 
   5   7   9       15.12       22.82      9.11 o 
  -4   8   9      144.40      132.40     12.74 o 
  -2   8   9       80.53       75.84      8.91 o 
   0   8   9      661.39      680.89     17.61 o 
   2   8   9      436.07      442.39     16.61 o 
   4   8   9       11.83       12.68     10.06 o 
  -3   9   9      169.02      158.75     12.75 o 
  -1   9   9      154.16      153.49      9.74 o 
   1   9   9      628.62      572.12     22.57 o 
   3   9   9        4.40        0.36      7.01 o 
  -4  10   9       31.15       27.63      8.93 o 
  -2  10   9       83.55       95.09      9.25 o 
   0  10   9      177.69      165.70     15.94 o 
   2  10   9       37.29       14.43      7.63 o 
  -3  11   9       32.08       33.79     11.69 o 
  -1  11   9      284.47      280.22     21.20 o 
   1  11   9       80.08       90.06     12.63 o 
   3  11   9      281.90      361.68     21.26 o 
  -2  12   9       40.32       23.99     11.32 o 
   0  12   9       18.66       33.59      8.88 o 
   2  12   9       58.61       50.68     12.95 o 
  -1  13   9       45.35       33.39     11.99 o 
  -6   0  10      127.37      123.78     22.54 o 
  -4   0  10      233.64      210.41     12.88 o 
  -2   0  10     1552.14     1549.79     31.25 o 
   0   0  10     1162.68     1160.80     34.67 o 
   2   0  10      166.07      168.11     15.53 o 
   4   0  10      801.46      739.07     40.20 o 
  -5   1  10       41.73       37.77     10.35 o 
  -3   1  10      204.27      215.11      9.00 o 
  -1   1  10     1780.79     1851.75     21.04 o 
   1   1  10      261.46      269.54     10.13 o 
   3   1  10      446.76      447.91     12.31 o 
   5   1  10       30.22       42.54     17.44 o 
  -6   2  10       10.85       13.74      9.63 o 
  -4   2  10      106.22       99.11      9.44 o 
  -2   2  10     1273.24     1261.25     22.12 o 
   0   2  10      428.12      439.71      9.44 o 
   2   2  10      301.66      321.15     24.11 o 
   4   2  10      274.35      269.12     12.74 o 
  -5   3  10       24.94       30.46      7.53 o 
  -3   3  10       34.70       35.92      6.38 o 
  -1   3  10      192.17      219.54     10.56 o 
   1   3  10      782.21      819.99     18.77 o 
   3   3  10        2.16        4.54      4.39 o 
   5   3  10      160.67      213.11     28.50 o 
  -6   4  10       78.40       68.51     13.72 o 
  -4   4  10      148.79      154.62     10.43 o 
  -2   4  10      149.31      142.07      9.48 o 
   0   4  10     1036.15     1046.84     19.11 o 
   2   4  10       80.12      102.85     10.81 o 
   4   4  10      479.49      454.72     17.26 o 
  -5   5  10       23.27       19.19      6.84 o 
  -3   5  10       77.84       92.90      9.40 o 
  -1   5  10      206.28      191.40      8.81 o 
   1   5  10      850.79      873.38     52.21 o 
   3   5  10     1638.00     1542.10     37.88 o 
   5   5  10      121.98      116.21     12.44 o 
  -4   6  10      516.03      550.78     19.48 o 
  -2   6  10      179.32      195.24     10.42 o 
   0   6  10      898.59      875.84     15.04 o 
   2   6  10       19.82       28.50      8.37 o 
   4   6  10      236.17      252.38     16.29 o 
  -5   7  10       30.73       31.18      7.72 o 
  -3   7  10      460.12      424.26     23.95 o 
  -1   7  10       41.11       42.68      5.81 o 
   1   7  10      318.25      281.22     21.16 o 
   3   7  10       57.78       57.04      7.44 o 
  -4   8  10       43.67       39.36     15.64 o 
  -2   8  10      361.37      366.83     14.06 o 
   0   8  10       13.48       14.65      8.08 o 
   2   8  10       52.14       38.21     10.85 o 
   4   8  10       28.41       15.43      7.99 o 
  -3   9  10       82.85       74.60      9.17 o 
  -1   9  10      583.50      532.66     18.82 o 
   1   9  10      110.10      126.84     32.12 o 
   3   9  10      109.51       97.84     14.44 o 
  -4  10  10      106.17      115.24     13.27 o 
  -2  10  10       90.98       87.96      9.22 o 
   0  10  10      285.03      258.77     19.17 o 
   2  10  10       12.37        6.15      6.86 o 
  -3  11  10       66.51       71.84     10.15 o 
  -1  11  10      176.01      179.63     17.63 o 
   1  11  10       27.60       15.61      9.57 o 
  -2  12  10      108.10      100.26     16.21 o 
   0  12  10      130.30      133.82     13.31 o 
   2  12  10       76.06       87.00     12.38 o 
  -5   1  11      337.51      333.82     23.01 o 
  -3   1  11      652.81      638.46     14.41 o 
  -1   1  11      975.72      981.04     14.33 o 
   1   1  11      667.25      649.90     15.91 o 
   3   1  11     1158.68     1084.42     19.67 o 
   5   1  11       30.00       13.63     15.95 o 
  -6   2  11       11.96        2.78      8.45 o 
  -4   2  11      236.10      247.47     14.04 o 
  -2   2  11     2080.24     2099.61     37.73 o 
   0   2  11      328.78      304.16      8.46 o 
   2   2  11      193.57      193.23     10.25 o 
   4   2  11      173.01      199.84     11.25 o 
  -5   3  11       73.90       67.77     12.48 o 
  -3   3  11      540.56      551.57     20.44 o 
  -1   3  11       23.38       21.39      4.08 o 
   1   3  11      606.01      605.09     18.75 o 
   3   3  11       93.60       83.50      7.57 o 
   5   3  11        4.75       10.21     14.04 o 
  -6   4  11       51.29       35.34     11.91 o 
  -4   4  11       26.22       26.45      6.52 o 
  -2   4  11      367.06      397.72     12.26 o 
   0   4  11      419.47      437.81      9.68 o 
   2   4  11      105.24       98.63     15.53 o 
   4   4  11        1.54       -5.47      5.47 o 
  -5   5  11       75.76       69.25      9.29 o 
  -3   5  11        8.31        2.59      5.35 o 
  -1   5  11      149.15      142.58     12.40 o 
   1   5  11      189.88      198.40     14.87 o 
   3   5  11      351.07      311.89     15.96 o 
   5   5  11       12.61       28.10     10.53 o 
  -4   6  11       71.98       51.80      8.80 o 
  -2   6  11      163.03      164.54     10.03 o 
   0   6  11      612.87      636.51     15.70 o 
   2   6  11      125.60      104.31     12.14 o 
   4   6  11        7.13        6.09      7.07 o 
  -5   7  11      122.17       99.76     11.36 o 
  -3   7  11      756.85      786.30     22.18 o 
  -1   7  11      470.75      440.14     12.97 o 
   1   7  11      318.55      336.37     17.76 o 
   3   7  11        0.48       -5.31      5.31 o 
  -4   8  11      107.11       86.38     10.93 o 
  -2   8  11      376.55      397.13     14.13 o 
   0   8  11     1147.75     1078.74     59.13 o 
   2   8  11      133.54      103.92     13.51 o 
   4   8  11        1.56        5.64      7.40 o 
  -3   9  11       43.74       44.41     10.87 o 
  -1   9  11       56.56       67.30     12.23 o 
   1   9  11      369.99      342.87     21.48 o 
   3   9  11       72.45       71.16     20.95 o 
  -4  10  11       43.55       51.06     10.56 o 
  -2  10  11      160.89      153.68     11.23 o 
   0  10  11      163.18      148.55     16.08 o 
   2  10  11       76.88       73.61     10.18 o 
  -3  11  11       36.64       40.83      9.05 o 
  -1  11  11      225.39      192.72     18.43 o 
   1  11  11       69.41       57.22     12.01 o 
  -2  12  11       77.18       66.90     14.55 o 
   0  12  11       72.58       94.45     11.72 o 
  -6   0  12       15.20       12.55     14.25 o 
  -4   0  12       84.72       84.98     10.16 o 
  -2   0  12     2155.36     2235.57     33.90 o 
   0   0  12     1314.43     1356.49     29.13 o 
   2   0  12      397.77      384.88     14.16 o 
   4   0  12      315.70      339.44     32.75 o 
  -5   1  12       11.83       19.92     12.34 o 
  -3   1  12      402.03      402.27     14.82 o 
  -1   1  12      810.02      802.57     14.83 o 
   1   1  12      185.27      203.19     10.83 o 
   3   1  12      258.49      265.29     12.75 o 
   5   1  12       13.68        2.22     10.10 o 
  -6   2  12       81.54       75.42     14.13 o 
  -4   2  12      142.98      136.62     11.17 o 
  -2   2  12      743.20      750.48     13.31 o 
   0   2  12      532.02      548.67     11.56 o 
   2   2  12      348.16      378.69     17.40 o 
   4   2  12      183.06      157.88     16.92 o 
  -5   3  12       22.45       12.12      8.64 o 
  -3   3  12      565.35      533.64     21.08 o 
  -1   3  12      217.62      204.76      9.88 o 
   1   3  12      316.29      361.39     12.88 o 
   3   3  12       28.17       23.61      6.53 o 
   5   3  12       80.39       65.51     20.20 o 
  -4   4  12      563.11      549.94     31.52 o 
  -2   4  12     1367.37     1413.64     27.95 o 
   0   4  12       22.64       27.76      5.62 o 
   2   4  12      387.04      397.98     14.79 o 
   4   4  12      241.07      242.41     15.06 o 
  -5   5  12       94.80       85.31     14.53 o 
  -3   5  12      792.05      737.53     20.90 o 
  -1   5  12     1546.47     1492.66     47.28 o 
   1   5  12      181.84      182.20     14.79 o 
   3   5  12      371.41      321.71     18.80 o 
   5   5  12      309.32      260.75     33.39 o 
  -4   6  12       91.73       75.09     21.35 o 
  -2   6  12     1001.42      953.25     21.52 o 
   0   6  12      384.89      387.95     18.95 o 
   2   6  12      165.08      193.40     15.98 o 
   4   6  12      273.70      231.69     15.96 o 
  -5   7  12       57.40       49.12      8.81 o 
  -3   7  12       48.09       37.86      7.45 o 
  -1   7  12       18.81       21.29      7.06 o 
   1   7  12      459.47      430.19     34.56 o 
   3   7  12      421.91      369.12     20.63 o 
  -4   8  12      224.13      228.15     16.00 o 
  -2   8  12       24.77       27.06      6.45 o 
   0   8  12      477.21      421.86     29.14 o 
   2   8  12       70.99       66.60     11.38 o 
   4   8  12       45.55       57.82     12.16 o 
  -3   9  12      152.75      157.20     11.84 o 
  -1   9  12       15.07        9.64      9.10 o 
   1   9  12      216.36      223.83     18.82 o 
   3   9  12       69.98       73.75     14.46 o 
  -2  10  12        3.51       -0.91      9.78 o 
   0  10  12      165.14      130.35     15.53 o 
   2  10  12       31.68       63.25      9.80 o 
  -3  11  12       11.39        4.65      7.15 o 
  -1  11  12      299.93      282.67     46.47 o 
   1  11  12        2.29       14.43     22.23 o 
   0  12  12      104.58       86.09     14.41 o 
  -5   1  13       33.50       35.58     10.88 o 
  -3   1  13      271.39      272.22     12.95 o 
  -1   1  13       30.52       41.61      5.47 o 
   1   1  13      494.22      519.25     18.65 o 
   3   1  13      887.99      787.67     27.44 o 
   5   1  13       32.13       18.45     11.27 o 
  -6   2  13       32.14       30.17     16.59 o 
  -4   2  13      173.39      169.84     12.30 o 
  -2   2  13      404.80      427.09     12.01 o 
   0   2  13     1030.61     1059.07     17.42 o 
   2   2  13       87.56      118.04     26.90 o 
   4   2  13       33.62       67.47     29.88 o 
  -5   3  13        8.74       -2.70     10.63 o 
  -3   3  13     1181.45     1105.92     30.61 o 
  -1   3  13      106.81      122.15      6.68 o 
   1   3  13       90.18       93.66      8.29 o 
   3   3  13       40.03       42.84      8.20 o 
   5   3  13      126.07      141.86     27.01 o 
  -4   4  13       50.20       38.71      8.18 o 
  -2   4  13       12.65        8.12     10.12 o 
   0   4  13      191.89      212.08      7.87 o 
   2   4  13      491.34      492.06     20.23 o 
   4   4  13      102.78      106.53     10.99 o 
  -5   5  13      281.92      261.62     25.66 o 
  -3   5  13       47.72       46.86      9.68 o 
  -1   5  13      379.10      391.58     14.40 o 
   1   5  13       16.17        0.38      6.74 o 
   3   5  13       14.77       18.51      7.75 o 
  -4   6  13       43.80       48.60      8.91 o 
  -2   6  13      240.87      240.72     12.19 o 
   0   6  13      222.15      246.26     17.78 o 
   2   6  13      668.52      682.07     25.07 o 
   4   6  13       70.24       82.70     13.38 o 
  -5   7  13      332.41      359.46     21.10 o 
  -3   7  13       32.24       28.75      7.13 o 
  -1   7  13      797.60      751.63     28.01 o 
   1   7  13      356.35      332.46     41.69 o 
   3   7  13       43.32       51.50      8.70 o 
  -4   8  13      168.65      166.48     14.30 o 
  -2   8  13      122.12      129.54     10.12 o 
   0   8  13      275.59      249.09     18.45 o 
   2   8  13       83.46       83.67     12.41 o 
  -3   9  13      110.13      108.79     10.71 o 
  -1   9  13       10.72       12.34      9.51 o 
   1   9  13        0.57       10.64      8.60 o 
   3   9  13       26.92       27.54     10.80 o 
  -2  10  13        7.55        2.47     13.19 o 
   0  10  13      320.18      292.15     25.20 o 
   2  10  13       59.24       86.75     11.63 o 
  -1  11  13       79.16       75.84     14.35 o 
   1  11  13       46.96       74.26     14.46 o 
   0  12  13      149.87      147.72     17.35 o 
  -6   0  14      338.71      300.52     35.09 o 
  -4   0  14      214.52      223.96     27.22 o 
  -2   0  14       53.99       51.45      7.22 o 
   0   0  14      230.97      232.48     14.27 o 
   2   0  14      956.57     1082.35     42.75 o 
   4   0  14       64.15       56.79     16.80 o 
  -5   1  14      175.18      178.81     33.39 o 
  -3   1  14      489.62      484.68     12.82 o 
  -1   1  14       84.05       77.25      5.61 o 
   1   1  14      151.67      175.90     13.32 o 
   3   1  14      175.87      159.62     15.41 o 
   5   1  14       25.42       27.59     13.23 o 
  -4   2  14       18.78       23.90      7.00 o 
  -2   2  14      223.15      244.57     10.27 o 
   0   2  14      699.60      674.85     16.11 o 
   2   2  14      229.93      231.16     16.35 o 
   4   2  14       12.64       15.04     10.35 o 
  -5   3  14        6.70        9.37      9.32 o 
  -3   3  14     1197.26     1201.89     32.60 o 
  -1   3  14     1142.52     1147.86     25.97 o 
   1   3  14       97.44       98.06     10.97 o 
   3   3  14        0.52        3.98      5.49 o 
  -4   4  14       85.49       87.05     10.55 o 
  -2   4  14      592.24      576.46     18.27 o 
   0   4  14      673.32      683.51     24.04 o 
   2   4  14       24.33       23.14      6.41 o 
   4   4  14      144.60      115.27     23.40 o 
  -5   5  14      122.49      133.84     13.30 o 
  -3   5  14      297.71      282.69     24.97 o 
  -1   5  14     1351.76     1341.80     26.95 o 
   1   5  14      348.95      342.97     19.62 o 
   3   5  14       54.00       52.88     12.23 o 
  -4   6  14       94.19       95.37     13.30 o 
  -2   6  14      878.60      814.61     33.54 o 
   0   6  14      954.73      940.23     29.88 o 
   2   6  14       51.37       46.31     10.22 o 
   4   6  14      146.74      158.09     17.17 o 
  -3   7  14      214.52      238.69     24.16 o 
  -1   7  14      614.19      587.88     31.58 o 
   1   7  14       63.08       61.73     11.47 o 
   3   7  14      105.17      104.02     11.39 o 
  -4   8  14       33.39       11.52      7.47 o 
  -2   8  14       93.87      100.68      9.45 o 
   0   8  14      100.87       83.70     12.06 o 
   2   8  14       36.61       24.77      9.39 o 
  -3   9  14       36.44       44.41      8.67 o 
  -1   9  14      307.85      282.13     21.41 o 
   1   9  14       45.96       47.10     10.90 o 
   3   9  14       39.74       42.54     23.40 o 
  -2  10  14       99.11      103.82     16.19 o 
   0  10  14      168.32      177.28     18.10 o 
   2  10  14       49.79       52.53      9.71 o 
  -1  11  14      156.08      134.12     17.21 o 
   1  11  14       74.52       52.09     12.85 o 
  -5   1  15        3.18        5.90     12.12 o 
  -3   1  15      432.87      410.50     11.11 o 
  -1   1  15      524.73      541.38     11.91 o 
   1   1  15      129.35      132.98     12.38 o 
   3   1  15      341.31      318.07     21.28 o 
  -4   2  15       66.02       74.02     13.94 o 
  -2   2  15       64.92       72.45      8.78 o 
   0   2  15      351.59      351.37     13.23 o 
   2   2  15      972.63      910.35     28.31 o 
   4   2  15        1.46       -4.06      9.40 o 
  -5   3  15      186.39      163.26     18.27 o 
  -3   3  15       49.98       35.99      7.99 o 
  -1   3  15       75.41       81.58      8.40 o 
   1   3  15      372.82      366.70     20.64 o 
   3   3  15      235.30      225.99     18.71 o 
  -4   4  15      150.34      151.64     13.24 o 
  -2   4  15       51.69       64.11      8.67 o 
   0   4  15      268.99      296.99     18.93 o 
   2   4  15      464.42      419.04     16.27 o 
   4   4  15       48.95       47.22     17.65 o 
  -5   5  15       70.41       72.42     11.01 o 
  -3   5  15      124.45      133.77     12.41 o 
  -1   5  15      309.04      327.94     19.19 o 
   1   5  15      167.66      183.73     16.19 o 
   3   5  15        8.42        7.44      7.14 o 
  -4   6  15      205.50      205.75     37.11 o 
  -2   6  15       49.61       52.57      8.71 o 
   0   6  15       62.44       66.75     11.43 o 
   2   6  15      586.98      582.01     31.26 o 
   4   6  15       55.01       49.34     19.35 o 
  -3   7  15      185.94      189.44     15.19 o 
  -1   7  15        9.67       11.99      8.21 o 
   1   7  15      172.52      172.62     16.68 o 
   3   7  15       11.14       13.77      8.34 o 
  -4   8  15       74.43       78.69     10.64 o 
  -2   8  15      206.34      181.00     19.14 o 
   0   8  15      412.90      399.73     21.93 o 
   2   8  15      258.78      236.93     34.99 o 
  -3   9  15       39.61       32.99     13.13 o 
  -1   9  15       75.68       55.88     12.54 o 
   1   9  15      100.24      132.61     15.69 o 
  -2  10  15       87.40       74.55     14.44 o 
   0  10  15       89.61       87.31     13.75 o 
   2  10  15        6.64       10.58      8.31 o 
  -1  11  15       40.00       26.79     14.36 o 
  -4   0  16      156.27      109.11     20.42 o 
  -2   0  16        2.72       -2.72      5.19 o 
   0   0  16      506.31      523.20     27.01 o 
   2   0  16     1614.78     1553.23     54.87 o 
   4   0  16      289.85      304.78     33.82 o 
  -5   1  16       61.87       85.43     14.13 o 
  -3   1  16        9.72       -1.84      4.22 o 
  -1   1  16      371.33      366.62     13.02 o 
   1   1  16       73.09      101.65     11.34 o 
   3   1  16      117.08      100.43     24.67 o 
  -4   2  16      251.60      254.37     15.65 o 
  -2   2  16       89.87       90.13     11.93 o 
   0   2  16      371.95      413.81     14.33 o 
   2   2  16      172.00      166.11     15.20 o 
   4   2  16       38.74       27.13     15.63 o 
  -5   3  16       55.36       53.76     12.85 o 
  -3   3  16      466.66      457.58     24.59 o 
  -1   3  16      483.09      477.54     15.94 o 
   1   3  16      130.66      151.88     22.31 o 
   3   3  16        8.25        5.98      8.86 o 
  -4   4  16       29.04       23.59      8.33 o 
  -2   4  16      143.61      126.04     10.97 o 
   0   4  16      643.53      621.94     28.39 o 
   2   4  16      527.14      511.98     18.37 o 
   4   4  16       55.37       40.62     18.93 o 
  -5   5  16       49.77       64.27     13.60 o 
  -3   5  16      263.08      278.67     21.59 o 
  -1   5  16      509.55      484.18     22.66 o 
   1   5  16      476.24      468.21     21.99 o 
   3   5  16        4.32        6.10      7.47 o 
  -4   6  16      109.51      132.70     14.15 o 
  -2   6  16      168.70      173.30     14.73 o 
   0   6  16      335.02      323.35     21.51 o 
   2   6  16      157.46      200.00     18.30 o 
  -3   7  16       48.99       44.61      9.57 o 
  -1   7  16      709.03      686.86     29.88 o 
   1   7  16       85.26      115.18     14.56 o 
   3   7  16       64.71       45.83     12.05 o 
  -4   8  16      167.09      160.86     16.16 o 
  -2   8  16       78.77       58.49     23.29 o 
   0   8  16       81.76       72.65     17.01 o 
   2   8  16       14.03       55.15     18.08 o 
  -3   9  16       38.30       16.82     30.41 o 
  -1   9  16       19.45       16.64     18.18 o 
   1   9  16        1.51       13.77     11.48 o 
  -2  10  16        4.14       -5.29     11.17 o 
   0  10  16      139.56      114.35     15.63 o 
  -5   1  17       41.99       33.21     11.65 o 
  -3   1  17       42.85       41.30      6.18 o 
  -1   1  17      244.80      249.08     10.84 o 
   1   1  17       64.63       75.20     10.45 o 
   3   1  17        7.64       19.43     10.37 o 
  -4   2  17      281.67      279.94     14.80 o 
  -2   2  17       68.63       67.08     11.75 o 
   0   2  17      385.57      412.60     14.63 o 
   2   2  17       24.20       20.92     12.44 o 
   4   2  17        1.65       -3.46     10.08 o 
  -5   3  17      249.89      280.51     23.81 o 
  -3   3  17      532.61      536.59     19.24 o 
  -1   3  17      701.79      687.15     27.96 o 
   1   3  17      263.44      241.33     21.07 o 
   3   3  17      218.81      223.19     19.68 o 
  -4   4  17        0.35       -4.97     11.14 o 
  -2   4  17       45.98       56.90      8.71 o 
   0   4  17      752.29      731.39     26.46 o 
   2   4  17       37.71       34.62      9.66 o 
   4   4  17       64.82       89.54     24.03 o 
  -3   5  17       23.04       23.55      8.15 o 
  -1   5  17      331.16      365.61     21.31 o 
   1   5  17       65.72       58.18     11.53 o 
   3   5  17       59.17       65.08     20.42 o 
  -4   6  17        1.09        4.06      9.87 o 
  -2   6  17       23.10       13.78      9.96 o 
   0   6  17      267.07      290.84     20.68 o 
   2   6  17      126.93      160.22     24.03 o 
  -3   7  17        7.65        3.53      8.00 o 
  -1   7  17      917.07      842.17     61.78 o 
   1   7  17       27.87       43.04     11.03 o 
   3   7  17        4.95       22.37     18.93 o 
  -2   8  17       38.54       18.76     13.29 o 
   0   8  17       19.33       18.21     17.44 o 
   2   8  17       98.05       97.71     14.87 o 
  -3   9  17       38.36       42.62     13.72 o 
  -1   9  17       55.55       55.81     17.23 o 
   1   9  17      114.92       96.39     14.80 o 
   0  10  17       70.44       69.95     26.69 o 
  -4   0  18        6.39       -2.76     12.12 o 
  -2   0  18      189.42      177.42     12.03 o 
   0   0  18        9.82       10.63     10.21 o 
   2   0  18      238.71      238.63     26.16 o 
   4   0  18       90.28       64.02     20.84 o 
  -5   1  18       33.14       54.30     13.46 o 
  -3   1  18      441.53      409.96     12.96 o 
  -1   1  18       20.63       20.21      5.55 o 
   1   1  18      162.99      174.58     14.85 o 
   3   1  18       36.14       36.49     11.36 o 
  -4   2  18      130.06      110.19     10.68 o 
  -2   2  18      125.01      123.33     15.43 o 
   0   2  18      137.36      129.57     11.92 o 
   2   2  18      413.70      412.55     31.16 o 
   4   2  18      146.18      174.99     20.00 o 
  -5   3  18        6.86       14.53      9.66 o 
  -3   3  18       81.02       94.23     18.05 o 
  -1   3  18      242.98      281.27     27.22 o 
   1   3  18      419.57      386.34     24.99 o 
   3   3  18       57.06       46.92     12.32 o 
  -4   4  18      315.69      303.77     16.60 o 
  -2   4  18        0.05        1.85      9.39 o 
   0   4  18      533.41      496.51     22.85 o 
   2   4  18      606.26      561.06     37.43 o 
  -3   5  18       28.72       30.10     13.41 o 
  -1   5  18       43.81       28.83     23.40 o 
   1   5  18      342.16      346.73     22.96 o 
   3   5  18      181.68      191.42     29.35 o 
  -4   6  18       18.59       41.95     10.71 o 
  -2   6  18      366.25      331.25     23.17 o 
   0   6  18       16.23       15.33      9.69 o 
   2   6  18       78.75      106.65     15.18 o 
  -3   7  18       88.08       87.15     15.58 o 
  -1   7  18      142.19      130.80     16.53 o 
   1   7  18       66.29       57.03     12.54 o 
  -2   8  18      130.52      145.59     34.99 o 
   0   8  18       10.46        9.33     22.12 o 
   2   8  18        1.26       -5.92      9.17 o 
  -1   9  18      212.98      233.94     24.35 o 
   1   9  18       64.67       56.58     15.31 o 
  -3   1  19       51.71       56.16      7.04 o 
  -1   1  19      330.63      342.31     15.01 o 
   1   1  19      353.12      351.18     19.81 o 
   3   1  19       18.65       14.29      9.91 o 
  -4   2  19      550.94      517.10     17.93 o 
  -2   2  19       13.34        6.41     10.32 o 
   0   2  19      325.69      352.21     22.00 o 
   2   2  19      471.93      498.18     23.48 o 
  -3   3  19       12.54       13.82      7.58 o 
  -1   3  19      265.73      259.89     19.23 o 
   1   3  19      388.86      387.94     22.59 o 
   3   3  19       37.12       31.09     11.35 o 
  -4   4  19      174.69      164.40     15.20 o 
  -2   4  19      166.56      167.85     16.76 o 
   0   4  19      117.07      114.46     14.44 o 
   2   4  19       41.11       30.84     15.74 o 
  -3   5  19        8.01        6.60      7.49 o 
  -1   5  19      223.09      249.30     23.61 o 
   1   5  19       43.79       42.41     11.02 o 
   3   5  19        0.71       -7.44     14.89 o 
  -2   6  19       43.44       65.40     13.30 o 
   0   6  19      177.64      188.76     26.59 o 
   2   6  19      139.22      143.02     17.29 o 
  -3   7  19       99.36       58.75     34.99 o 
  -1   7  19      208.27      204.00     19.32 o 
   1   7  19       33.38       24.70     11.32 o 
  -2   8  19      141.51      174.05     19.70 o 
   0   8  19       46.93       50.02     17.01 o 
  -1   9  19       40.20       72.66     32.75 o 
  -4   0  20       77.21       46.79     17.44 o 
  -2   0  20      154.92      141.51     27.97 o 
   0   0  20      127.94      110.81     17.65 o 
   2   0  20      948.04      943.46     46.36 o 
  -3   1  20       12.52       18.62      6.56 o 
  -1   1  20      275.68      252.58     18.07 o 
   1   1  20      316.44      364.79     22.76 o 
   3   1  20       91.60      127.00     16.77 o 
  -4   2  20       50.02       44.14     10.30 o 
  -2   2  20      125.41      134.96     23.84 o 
   0   2  20      207.47      189.99     23.29 o 
   2   2  20      134.85      118.65     15.29 o 
  -3   3  20       50.71       70.85     10.68 o 
  -1   3  20      160.91      176.35     24.78 o 
   1   3  20      455.89      467.54     23.68 o 
   3   3  20       96.08      127.18     25.95 o 
  -4   4  20      399.29      421.25     19.22 o 
  -2   4  20      189.34      182.16     17.61 o 
   0   4  20       13.38       17.80      9.55 o 
   2   4  20       85.85      129.10     23.82 o 
  -3   5  20       99.47      142.30     17.99 o 
  -1   5  20       37.69       37.23     11.05 o 
   1   5  20       45.36       54.37     12.61 o 
  -2   6  20       52.04       46.14     12.63 o 
   0   6  20      309.46      385.57     25.59 o 
   2   6  20       53.36       85.89     15.41 o 
  -1   7  20      265.67      299.63     25.31 o 
   1   7  20      395.61      387.14     26.23 o 
   0   8  20       64.45       76.31     14.17 o 
  -3   1  21        0.28       -6.52      6.52 o 
  -1   1  21       92.77      105.31     13.15 o 
   1   1  21      275.80      315.55     33.28 o 
  -4   2  21       32.31       25.02      9.11 o 
  -2   2  21       95.56      105.85     15.63 o 
   0   2  21      476.54      571.66     34.35 o 
   2   2  21        2.36       27.22     16.80 o 
  -3   3  21        8.16        3.61      6.95 o 
  -1   3  21       79.21       75.37     13.13 o 
   1   3  21      432.99      499.38     34.88 o 
  -2   4  21        0.59        5.59      9.81 o 
   0   4  21       11.59       -0.55      9.17 o 
   2   4  21       11.04        9.57     15.74 o 
  -3   5  21       28.19       42.61     13.17 o 
  -1   5  21       68.63       64.38     20.52 o 
   1   5  21       23.43       10.34     10.29 o 
  -2   6  21      104.19      100.85     15.73 o 
   0   6  21       17.97       28.37     11.35 o 
  -1   7  21       32.48       38.43     12.39 o 
  -2   0  22      132.50      144.38     16.02 o 
   2   0  22      275.19      278.62     31.26 o 
  -3   1  22        7.90       -9.22      9.22 o 
  -1   1  22       12.36       10.85     15.21 o 
   1   1  22      339.78      299.25     30.84 o 
  -2   2  22      129.54      145.76     15.71 o 
   0   2  22       90.75      130.23     24.88 o 
   2   2  22       90.97       80.82     21.27 o 
  -3   3  22      205.82      230.60     17.23 o 
  -1   3  22       78.59      102.98     25.10 o 
   1   3  22       21.26       15.53     15.74 o 
  -2   4  22        0.53       14.95      9.83 o 
   0   4  22       91.00      100.95     14.96 o 
  -1   5  22      107.45       85.40     20.74 o 
   1   5  22       18.03       11.90     14.14 o 
  -2   6  22      938.26     1006.32     37.26 o 
   0   6  22        5.90       -0.54      9.96 o 
  -3   1  23       36.65       47.21     15.19 o 
   1   1  23      153.58      165.47     24.46 o 
  -2   2  23        9.10       47.22     16.16 o 
   0   2  23      129.02      149.94     24.03 o 
  -1   3  23       42.37       40.49     17.23 o 
   1   3  23      236.90      267.98     31.90 o 
  -2   4  23       11.27        6.86     11.80 o 
   0   4  23       57.76       56.74     13.26 o 
  -1   5  23      214.92      219.70     20.37 o 
   1   1  24       83.74       65.93     19.57 o 
  -2   2  24       14.16       17.75     17.33 o 
   0   2  24       99.69      114.21     22.12 o 
  -1   3  24       28.57       29.25     11.72 o 
                                                 
